# Supplementary material for: Effects of Ambient Temperature, Relative Humidity, and Precipitation on Diarrhea Incidence in Surabaya
Source: Int J Environ Res Public Health. 2023 Jan 28;20(3):2313. doi: 10.3390/ijerph20032313 (PMC9916310; doi:10.3390/ijerph20032313)
Supplement: Supplementary file 1 [file ijerph-20-02313-s001.zip]

Archive with 2 entries (2 files):
- Supplementary figure.pdf
- Supplementary Tables.pdf
